# Supplementary material for: Biomechanical Analysis Suggests Myosuit Reduces Knee Extensor Demand during Level and Incline Gait
Source: Sensors (Basel). 2022 Aug 16;22(16):6127. doi: 10.3390/s22166127 (PMC9413953; doi:10.3390/s22166127)
Supplement: Supplementary file 1 [file sensors-22-06127-s001.zip]

Archive with 1 entries (1 files):
- sensors-1818624-supplementary.pdf
